# Supplementary material for: Bacterial Diversity in Native Heart Valves in Infective Endocarditis
Source: Biomedicines. 2025 Jan 20;13(1):245. doi: 10.3390/biomedicines13010245 (PMC11762347; doi:10.3390/biomedicines13010245)
Supplement: Supplementary file 1 [file biomedicines-13-00245-s001.zip]

Archive with 1 entries (1 files):
- biomedicines-3397741-supplementary.pdf
